# Supplementary material for: The Impact of Dysphagia in Myositis: A Systematic Review and Meta-Analysis
Source: J Clin Med. 2020 Jul 8;9(7):2150. doi: 10.3390/jcm9072150 (PMC7408750; doi:10.3390/jcm9072150)
Supplement: Supplementary file 1 [file jcm-09-02150-s001.zip]

Archive with 7 entries (5 files):
- jcm-843942-SI-conversion/
- jcm-843942-SI-conversion/supplements/
- jcm-843942-SI-conversion/supplements/Document S1.docx
- jcm-843942-SI-conversion/supplements/Table S1.docx
- jcm-843942-SI-conversion/supplements/Table S2.docx
- jcm-843942-SI-conversion/supplements/Table S3.docx
- jcm-843942-SI-conversion/supplements/Table S4.docx
